# Supplementary material for: Species‐complex diversification and host‐plant associations in Bemisia tabaci: A plant‐defence, detoxification perspective revealed by RNA‐Seq analyses
Source: Mol Ecol. 2018 Oct 10;27(21):4241–56. doi: 10.1111/mec.14865 (PMC6334513; doi:10.1111/mec.14865)
Supplement: Supplementary file 1 [file MEC-27-4241-s001.xlsx]

## Sheet: Sheet1
Supplemental Table 2: The Bta number or accession number in the Bemisia tabaci MEAM1 genome database (Chen et al., 2016) for genes reported in Figure 4 (genes significantly overexpressed or underexpressed in one species compared to all others) and Figure 6 (genes that were found to be plastically-expressed in more than one species and showing the same expression pattern in at least two species). …
	Gene	MEAM1 CDS	Drosophila melanogaster	Acyrthosiphon pisum	Helicoverpa armigera	Sequence length	Sequence
	ABC_7	Bta09316	NP_788019.1	XP_003248033.1	ANW09739.1
	ABC_ 20	Bta04225	NP_995622.1	XP_003243515.1	ALF46272.1
	ABC_26	Bta05312	NP_995704.1	XP_008180937.1	AHL68986.1
	ABC_ 30	Bta09016	NP_651906.1	XP_001943381.2	ALF46271.1
	ABC_ 35	Bta11622	NP_648272.1	XP_008183576.1	ALF46272.1
	ABC_66	Bta03409	NP_733058.1	XP_001944045.2	ALF46271.1
	COE _1	Bta20023	AAM29421.1	XP_008187205.1	ADF43491.1
	COE _3	Bta04439	NP_570089.1	XP_001947304.2	ADF43491.1
	COE _4	Bta12774	NP_611678.1	XP_001951456.2	ADF43475.1
	COE _6	Bta04538	AAM29421.1	XP_001950765.1	ADF43491.1
	COE_ 8	Bta12773	NP_611678.1	XP_001945536.2	ADF43483.1
	COE _15	Bta01767	AAM29421.1	XP_001950814.2	ADF43491.1
	COE _16	XM_019051580	AAM29421.1	XP_008187205.1	ADF43491.1
	COE_ 20	Bta08899	AAP20972.1	XP_001950765.1	ADF43491.1
	COE _24	Bta06821	AGV77167.1	XP_008187205.1	ADF43491.1
	COE_ 32	Conflict with MEAM1 CDS	ACX61601.1	XP_008187205.1	ADF43491.1	1509	ATGTTCACCGACCACGATTTCGGGGGCGCCCCTCTTTGTTTCGCATTCCCCCAATTTGGC AACCATGGGGACCCCGGCCCTGGAATTCCGCTGACGTTTGCCAAAAAGGCCAGTTCAGCG ACGGTCAAGGCCGTCAGAAGGAGCAACTTTCCCATAGTAATTCCGGTGTTGCGAGGGTGT AAAAAGAAACTTCCCGTTCTATTTTTCGTTCACGGCGGTCGATGGCTGGTAGGATCCAGC AACAGCCACGTTTATGGTCCAGAATTTCTCCTTGCAGAAGATATCGTGTTGGTGACCATC AATTTCCGGCTTGGAGTTTTCGGTTTTCTTTCTTCAGGCGACGATGTTGCGGCGGGGAGC TGGGGTTTGAAAGATCAAGTTTTGGCTCTGAAG…
	COE _33	Bta10946	NP_732874.1	XP_008185873.1	ADF43483.1
	COE_ 34	Bta13219	AAM29421.1	XP_001947304.2	ADF43491.1
	GST_6	Bta11384	NP_725653.1 (Sigma)	NP_001280393.1	AIB07718.1
	GST_10	Bta03175	NP_524326.1 (Delta/Epsilon)	NP_001156274.1	ADD17089.1
	GST_15	Full sequence Missing in MEAM1 CDS	NP_524326.1 (Delta/Epsilon)	NP_001156274.1	ADD17089.1	609	ATGACTGCAAAATTGATTGGAATTCATCAGAACCTAGACCTGGTTGAAATATCGGACATGAAGACGCCAGAATTTCAGAAAATTAATCCTTTCAAAAGAATTCCCGTTTTGGACGACAACGGTTTCCTGTTGTCAGAGAGCCGAGCTATCAATGCATACCTGTGCAATGAATATGCTAAGGATGATTCTCTCTATCCTCGAAACTCACAGAGAAGAGCCATCGTGGATCAGATGTTAGATTTCGATCTAGGTACGCTGAATCATCCCATAATGGATTATTGGTATCAATGTATTCTGAAAAATAATCCCCACGATGAAGTAAGATATCAAAAGATGTTCAACCCTCTGAAGAAGTTCAACGAAGTATTAGATAGATATGATTTTGCAGCAGGGATGACC…
	GST_18	Bta03177	NP_524326.1 (Delta/Epsilon)	NP_001156274.1	ADD17089.1
	GST_25	Bta00265	NP_652713.1 (Delta/Epsilon)	NP_001156274.1	ADD17089.1
	GST_26	Bta00982	NP_725653.1 (Sigma)	NP_001156113.1	AIB07718.1
	GST_27	Bta12080	NP_725653.1 (Sigma)	NP_001280393.1	AIB07718.1
	GST_28	Bta12081	NP_725653.1 (Sigma)	NP_001156113.1	ADI32888.1
	GST_30	Bta15447	NP_524326.1 (Delta/Epsilon)	NP_001156274.1	ADD17089.1
	GST_32	Bta09332	NP_731358.1 (Zeta)	BAH70628.1	AIB07714.1
	GST_33	Conflict with MEAM1 CDS	AAB26519.1 (Delta/Epsilon)	NP_001156274.1	ADD17089.1	900	ATGATTCCGTTTCCTCCTCCAGGCCCTCCTCCTTTCATGCCTTGGATGTCAGGACCACCGATGTTCGGACCAATGGGCATGCCCTGGCCTCCACCGCCGCCGCCATTCATGATGCCATTTGGTGGTCCTCCACGCGGTGGGAAAGGGGCGCAACGGGCGCAACACCGGCCGCAGGGGCCGCAACCGCCGAGGCCGCAGAACCAGCAACGACCCAACGGGCAAAACACCCGAAAACCGGTCGACCTGTACCACAACCTGATAAGCGCACCCTCCCGCGGCGTGAGGCTGGCGGCCAAACTCCTCGGCGTGGACCTGAACCTGAAACCAGTGGACCTCGCCAAACAGGAGCAGATGCAACCCTCTTTCCTCAAAATGAACCCGCAACACACGGTGCCGACG…
	GST_34	Bta11440	NP_524326.1 (Delta/Epsilon)	NP_001156274.1	ADD17089.1
	GST_41	Bta02981	NP_524696.2 (Microsomal)	NP_001156173.1	Not found
	P450_2	Bta05554	6d4 (NP_651082.1)	XP_001948581.1	AID54887.1
	P450_3	Bta06043	6a8 (NP_523749.2)	XP_008188450.1	AID54885.1
	P450_4	Bta02661	4c3 (NP_524598.1)	XP_001943923.2	AID54881.1
	P450_5	Bta07679	6a13 (NP_610390.1)	XP_001944599.2	AID54887.1
	P450_6	Bta11259	4c3 (NP_524598.1)	XP_008181889.1	AID54876.1
	P450_7	Bta08989	307A1 (NP_001104460.2)	XP_001948715.1	AID54856.1
	P450_8	Bta08295	6a2 (NP_523628.1)	XP_001944599.2	AEY75583.1
	P450_9	Bta04552	6a18 (NP_651563.1)	NP_001156683.2	AID54889.1
	P450_11	Bta06058	6a13 (NP_610390.1)	XP_008183473.1	AEY75583.1
	P450_12	Bta08651	4g15 (AAF76522.1)	XP_008181889.1	AID54877.1
	P450_14	Bta14965	4c3 (NP_524598.1)	XP_001943923.2	AID54882.1
	P450_15	Bta06383	4c3 (NP_524598.1)	XP_001952110.2	AID54880.1
	P450_16	Bta06108	4c3 (NP_524598.1)	XP_001952110.2	AID54880.1
	P450_17	Bta04606	6a14 (NP_610389.3)	XP_001948581.1	ABY47596.1
	P450_18	Bta07282	6a14 (NP_610389.3)	XP_001945100.2	AID54887.1
	P450_21	Bta07284	6a20 (NP_611002.3)	XP_008183473.1	AEY75585.1
	P450_22	Bta07286	6a14 (NP_610389.3)	XP_001944599.2	6AE11 (AID54887.1)
	P450_23	Bta13933	6a23 (NP_611000.2)	XP_003243002.1	ABI84381.1
	P450_24	Bta02884	6a2 (AGO68200.1)	XP_001944599.2	ABB69054.1
	P450_25	Bta00064	6a20 (NP_611002.3)	XP_001945100.2	ABB69054.1
	P450_26	Bta11922	6a14 (NP_610389.3)	XP_008183473.1	AAR37015.1
	P450_29	Full sequence Missing in MEAM1 CDS	4c3 (NP_524598.1)	XP_001951034.3	AID54874.1	1512	ATGGATGTCAATATTCCACGATTAAAAATCTCGCATATTTTATGGATTTGCTTGATTGGT GCTCTGGTTATCCGCGCGCTTTATCAGCGGTGGAAATATCGGAGAATATACTCACTCATG GCATCGCTACCTGGACCTGTTCCTCTTCCTTTTGTAGGCGCCAGCTACATCTTTGCAGGG ACCACGAGGAATAATATATGTTCCAAATTTAAAACATTTGCGAAGAATTATCCTGGTGTT GCTGGATTATGGGAGCGGGAGGAGCCTCACGTGGTCACAAGCAGTCGGGAAGTATTCAAT GCAGTTCTATCTTCAGGAAATGTTGAAAAAACTTACCACTATGAATACTTTAAAATGGCT ACCAGGTCGATGTTCTCTGCCGTCGGAGCAGAG…
	P450_30	Bta06378	4c3 (NP_524598.1)	XP_016659160.1	AID54880.1
	P450_33	Bta11923	6d4 (NP_651082.1)	XP_001948581.1	AID54902.1
	P450_34	Bta04841	6a14 (NP_610389.3)	XP_008188450.1	AEY75585.1
	P450_35	Bta11925	6a2 (NP_523628.1)	XP_001945100.2	AEY75585.1
	P450_36	Bta03183	6a20 (NP_611002.3)	XP_001945100.2	AID54895.1
	P450_38	Bta15119	6a18 (NP_651563.1)	XP_001944599.2	AKP80585.1
	P450_41	Bta12079	6d4 (NP_651082.1)	XP_001945100.2	AID54887.1
	P450_42	Bta14687	49a1 (NP_610588.2)	XP_001950592.2	AKP80584.1
	P450_43	Bta06705	4g15 (NP_572721.1)	XP_001944205.2	AID54876.1
	P450_45	Bta12713	6a20 (NP_611002.3)	XP_001944599.2	AID54909.1
	P450_46	Bta07221	6a14 (NP_610389.3)	XP_008183473.1	AEY75583.1
	P450_47	XM_019060070	4c3 (NP_524598.1)	XP_001943923.2	AID54881.1
	P450_48	Conflict with MEAM1 CDS	6a8 (NP_523749.2)	XP_008188450.1	AAT01211.1	1572	ATGGATTTTTTAGAGCCGCTCTCCTCGCTATCACCTCTGCTGTACGTGCCCCTATTGGTG GGCTCTCTGTGCTTGGCGCTTAACTATCTGGTCTACTCGCGGCGCGTGGCCGAGTGGCGC AAGTCGAAGATCCCTTTTCTGGAGCCGAGCTTCTTGATCGGGCACAAGTACTTCTGGAGC GTGGGCAGCAACTCCGCCGTCGTCCCCATCGACCGCATCTACCGGGAGAATAAGGACAAG GACCTCGTCGCTTTCTTCATCGCCACCATGCCTGTCGTCCTCGTCCGGAGCCCGGCACTC ATCAAACAGTTATTCGTGAAGAATTTCGACAAAACGTTCGAGACTGGTTGGGCAGCATCG CAGAAAGACAAGATTGCCCAGCATATGCTGAAT…
	P450_50	XM_019061331	4c3 (NP_524598.1)	XP_008181889.1	AID54875.1
	P450_51	Full sequence Missing in all MEAM1 transcriptomes. Full sequence obtain from MED-Q1	4g1 (NP_525031.1)	XP_001951034.3	AID54877.1	1554	ATGGAAATATTAATCCCTGGACTGCCTGACGTCACTCGGACACTGTTAAGTGTCCTATGC ATCTGCTTGGCCCTGATATGGGGCATTCATAAATGGAATAGGAGGCATACGGAGCGACTT GCTTCAAAGTTTCCTGGACCGACAGCTCTGCCTATCGTCGGCAACGCCCTGACACTTCTT AACAGAACTCATTATGACTTATTACGGATCATTACTGGACTTTGTGAAGAGTATGGATCA CCATTTAAATTCTGGCTCGGTAGTAAACTTATTGTTTTCGTCACAAAACCAGAGGATATC CAGATCATTTTAAACAGTTCGAAGACATTAGGCAAAGATGTGGTTTATAAGTTTTTTGAT GCACTGGTAGGCGACGGTCTGGCTACAGCACCA…
	P450_54	Bta09536	6a13 (NP_610390.1)	XP_001945100.2	AID54909.1
	P450_55	Bta02801	6a14 (NP_610389.3)	XP_001945100.2	AID54887.1
	P450_56	Full sequence Missing in MEAM1 CDS	6a14 (NP_610389.3)	XP_008183473.1	AID54886.1	1515	ATGATTTCGCACCTCACCCTGAATCTGATCTTCATTTTATTACTCTTGATCGGTTACCTG ATAAGCCATTACAAAAAGAAGTACGAGTACTGGAAATCTCTGGGGATCCCATACGTTGGG GTATCTGGCGATCTGACGTTTCAGCCGAAAACGAACCGAAACGTAACGATACAGGAGCAG TATAAGAAGCTGGCGGCGCATCCCTTCGGCGGGATCTACGACGGCGCGAAGCCGGTTCTG CTGATCAGAGACCCCGAGTTGATCCGCGCCATCCTCATCAAGGATTTCTCCCACTTCACG GACCGAGGGATAGTGGTCAACGAGGAGATCGATCCCTTGAATGCGCACCTGATCACTCTG CAGGGCTGGAGGAACATTCGCATCAAACTGGTC…
	P450_60	Bta08018	6a14 (NP_610389.3)	XP_001943570.2	AEY75583.1
	P450_61	Bta04455	4g1 (NP_525031.1)	XP_001951034.3	AID54875.1
	P450_67	Bta07007	6a2 (AGO68200.1)	XP_001944599.2	ABE60886.1
	P450_72	Bta00632	49a1 (NP_610588.2)	XP_001946744.2	AID54852.1
	P450_73	Bta10847	4c3 (NP_524598.1)	XP_001943923.2	AID54882.1
	P450_74	XM_019051283	4d14 (NP_652020.1)	XP_001951034.3	AID54875.1
	P450_75	Bta06382	4c3 (NP_524598.1)	XP_001944092.2	AID54880.1
	P450_77	Conflict with MEAM1 CDS - wrong ending	305a1 (NP_649151.1)	XP_001950295.2	AID54854.1	1503	ATGATTTATGCAGCCATCTTCCTGATTGGACTCGTATTAGCGTACGTTTTCAGAAACTTT CGTCGGCCGGAGAACTTTCCACCAGGACCCGAGGGGTTAAGATTCATCGGAAATGTTCCA CTGATAAAGCGGTTGAGTCGAGAAAAAGGTGGCCTACATCTAGCATTCTCATCTCTGGCC GAGCAGTTTAAGACGTCAATTTTAGGCCTTCAGTTGGGCTCCGATTTGGTGGTTGTTGTC TTTTCGGAGGACAATCTCGCTGCAGTCCATCTCGATGAGGTTTTCAATGCCCGACCCAAC GACTTTTTCTCCCGTCTCCGCACTTTTGGCGTATGCAAAGGAGTCACATTCACAGACGGG GATTTGTGGCTGGAGCACCACAAGTTTGCACTC…
	P450_79	Bta11611	314a1 (AAQ05972.1)	XP_001948607.2	ALJ84054.1
	P450_80	Bta11924	6a14 (NP_610389.3)	XP_001943570.2	AAR37015.1
	P450_83	Bta06379	4c3 (NP_524598.1)	XP_001952110.2	AID54880.1
	P450_84	Bta12677	6a13 (NP_610390.1)	XP_001944599.2	AID54905.1
	P450_87	Bta11262	4d2 (NP_525043.1)	XP_008181889.1	AID54875.1
	P450_92	Bta06047	9f2 (NP_650189.1)	XP_008188450.1	AID54885.1
	P450_98	Bta15592	6a9 (NP_523748.2)	XP_001947920.1	AID54885.1
	P450_99	Bta12697	6a14 (NP_610389.3)	XP_001946428.1	AAY21809.1
	P450_102	Bta04986	18a1 (CAL69940.1)	XP_001947923.1	AKP80583.1
	P450_104	Full sequence Missing in MEAM1 CDS	6a14 (NP_610389.3)	XP_001944599.2	AKS48888.1	1566	ATGGAGACTTTCACTGTCATTCTACTAATGCTCATGAGCATTTTTACTTATGGCCAGTAT CGTTTCCACAAGAAGCACAAGTACTGGGCCAAACTTGGGGTTCCTTGCGTCTCAAAGTGG AGACTTTTCGTTCAGACGGTGGCTATATCATTGGGGCGCCTTCCATTTTGGACGATGTTC ACTCAACAATACGATGCGCTGACGGGACACAAATGGGGTGGCACTTATCAGATAGGTCGA CCATCGCTCTTTTTCCGTGATCCGGAAATCATCCGTTGCTGCCTGGTGAACAGCTTTTCT CACTTCCATGATCGGATCGACGCCAAAACCAACGAGGACGATCCATTGACTCAAGATCTC TTCCACCTCTGTGGCCATCGATGGCACATAGTT…
	P450_105	Bta08703	6a13 (NP_610390.1)	XP_001948443.2	AID54900.1
	P450_106	Bta02415	4c3 (NP_524598.1)	XP_016662231.1	AID54869.1
	Sulfotransferase_3	Bta02847	NP_649870.1	XP_008189786.1	Not found
	Sulfotransferase_6	XP_018898695	NP_610918.1	XP_008189786.1	Not found
	Sulfotransferase_20	XM_019048501	NP_611815.3	XP_008189786.1	Not found
	UDP_1	Bta07185	NP_524313.2	2B10 like XP_001948117.1	AEW43116.1 UGT33F2
	UDP_3	XM_019041311	NP_001097744.1	2B10 like XP_001948117.1	AEW43111.1 UGT33B8
	UDP_5	Bta05951	AAD22028.1	2B10 like XP_001948117.1	AEW43105.1 UGT33B1
	UDP_8	XM_019048211	NP_524313.2	2B10 like XP_001948117.1	AEW43109.1 UGT33B5
	UDP_10	XM_019047749	NP_001036565.1	2B14 like XP_001951823.1	AEW43105.1 UGT33B1
	UDP_12	Bta02725	AAY55120.1	2B10 like XP_001948117.1	AEW43105.1 UGT33B1
	UDP_13	Bta11864	NP_001097859.4	2C1 like XP_001949845.2	AEW43105.1 UGT33B1
	UDP_14	XM_019044505	NP_001097859.4	2C1 like XP_008182197.1	AEW43105.1 UGT33B1
	UDP_15	XM_019047747	NP_001097859.4	2A1 like XP_001945842.2	AEW43122.1 UGT39B2
	UDP_16	Bta10865	NP_524313.2	2B10 like XP_001948117.1	AEW43122.1 UGT39B2
	UDP_24	Bta02603	AAY55120.1	2C1 like XP_008186378.1	AEW43108.1 UGT33B4
	UDP_28	Bta02602	NP_001036565.1	2B20 like XP_001946621.3	AEW43105.1 UGT33B1
	UDP_29	Bta07605	NP_001097859.4	2B10 like XP_001948117.1	AEW43116.1 UGT33F2
	UDP_31	XM_019056687	NP_524313.2	2B15 like XP_016660812.1	AEW43109.1 UGT33B5
	UDP_34	Bta12440	NP_524313.2	2B10 like XP_001948117.1	AEW43105.1 UGT33B1
	UDP_39	XM_019056940	NP_001097744.1	1-7C like XP_001951632.1	AEW43105.1 UGT33B1
	UDP_40	Bta02726	NP_001097859.4	2C1 like XP_008182197.1	AEW43122.1 UGT39B2
	UDP_41	XM_019052410	NP_524313.2	2B10 like XP_001948117.1	AEW43116.1 UGT33F2
	UDP_45	XM_019040333	AAY55120.1	2B10 like XP_001948117.1	AEW43105.1 UGT33B1
	UDP_47	Full sequence Missing in MEAM1 genomic database	NP_001097859.4	2C1 like XP_001949897.2	AEW43122.1 UGT39B2	1563	ATGATGAAATTCTTGCTCGTGTTGACCGCTCTCAGTTGGCCACTAGACTCTTGTGGTCAC AACATTCTGGTCTTCCTACCCAACCCAATGTGGAGTCAGTATAATCAAGTTGAGTTACTT TTTCATGCTCTGGCTAAGCGTGGGCATAATATGACTGTCGTCAGCCCGTATCCGCCCAAA AACAAGACGACAAATTTTACGCATATCCTGCTGTCGGCGGATCGTTGGGTTAAAAATTCA CCAAATTCGAACATGATGGAATGGTCTTTGTCGAATAGAGTGGCAAGCAGGAGCGAATGG AAGGACATCAGTGACATGATCGTGCCGCAGGTTCTCGAATCCACGGCGTTCCATGACTTG ACCCACGGCGACAACAAATTCGACCTCATTTTC…
	UDP_50	XM_019058985	NP_001097744.1	2C1 like XP_001949897.2	AEW43138.1 UGT44A2
	UDP_53	Bta00548	NP_001097859.4	2C1 like XP_001949897.2	AEW43122.1 UGT39B2
	UDP_55	XM_019044506	NP_652623.2	2C1 like XP_008182197.1	AEW43122.1 UGT39B2
	UDP_56	Bta07704	NP_001097859.4	2C1 like XP_001949845.2	AEW43122.1 UGT39B2
	UDP_60	Full sequence Missing in MEAM1 genomic database	NP_001097859.4	2B10 like XP_001948117.1	AEW43105.1 UGT33B1	1578	ATGTCCATTTTCCATAGTATGAATATTCAAGAATTTTTGGTGATATGCTTCTGCTTGCAA GGAGGCTATCATGCTCATAATATCCTCGTATTCTTGCCAACTTGTTTTTGGAGCCATTTC ATGCAAGTCGAGCCAATCTTCCATGCGCTAGCGCTTCGCGGTCACAACATGACTGTTGTC AGCCCGTTTCCTCCAAAAAAGGAAATTCCAAATTATAGACATATTCAGTTAAAGGCGGAC CAATTTTTTAAACAGATGCCAAACCGCAATATCATAGAACTCACACAGGATTCACCACAT GCGTTGTTCAGCGTGAAGGACTGGAAGGAGGTAGCTGATTTAGAGATGCCAGCTATTCTC GAGTCGGCCGTTTTCAGCGACTTAGTTCGAGGC…
	UDP_63	Bta11108	NP_001097859.4	2B10 like XP_001948117.1	AEW43118.1 UGT33J1
	UDP_67	XM_019043725	NP_524313.2	XP_001952770.1	AEW43111.1 UGT33B8
	UDP_70	XM_019041307	AAY55120.1	2B10 like XP_001948117.1	XP_021199107.1 2B15
	UDP_75	XM_019045824	NP_524313.2	2B10 like XP_001948117.1	AEW43116.1 UGT33F2
	UDP_78	Bta12077	NP_524313.2	2A1 like XP_001952770.1	AEW43109.1 UGT33B5
	UDP_86	Bta02596	NP_609608.1	XP_001943782.2	XP_021183581.1
	UDP_89	XM_019047746	NP_001097859.4	2B15 like XP_001945411.1	AEW43109.1 UGT33B5
	UDP_90	XM_019051717	AAY55120.1	2B15 like XP_001945411.1	AEW43142.1 UGT47A2
	UDP_ 91	XM_019051644	NP_609910.1	2B10 like XP_001948117.1	AEW43136.1 UGT42C1
