# Supplementary material for: Species‐complex diversification and host‐plant associations in Bemisia tabaci: A plant‐defence, detoxification perspective revealed by RNA‐Seq analyses
Source: Mol Ecol. 2018 Oct 10;27(21):4241–56. doi: 10.1111/mec.14865 (PMC6334513; doi:10.1111/mec.14865)
Supplement: Supplementary file 2 [file MEC-27-4241-s002.xlsx]

## Sheet: Order
Supplemental Table 5: Maximum Likelihood estimates of the ancestral state reconstruction at host plants order, family and genus (Solanum and Capsicum genera only) levels. The last common ancestor of the Bemisia tabaci species complex is highlighted in green.
Last Common Ancestor	Alismatales	Apiales	Asterales	Brassicales	Caryophyllales	Commelinales	Cornales	Cucurbitales	Dipsacales	Ericales	Fabales	Fagales	Gentianales	Geraniales	Lamiales	Laurales	Liliales	Malpighiales	Malvales	Myrtales	Oxalidales	Piperales	Ranunculales	Rosales	Sapindales	Solanales	Vitales	Zingiberales	Zygophyllales
LCA1	0.267774	0.229579	0.499975	0.5	0.5	0.235916	0.00422483	0.461937	0.306906	0.0611519	0.49998	0.0611519	0.307819	0.00422483	0.744922	0.308748	0.199218	0.49233	0.493878	0.313595	0.00422483	0.199218	0.00422483	0.5	0.313595	0.815694	0.5	0.0388904	0.00422483
LCA2	0.0841778	0.0653816	0.497191	0.5	0.499982	0.076331	0.000231816	0.412804	0.0500204	0.00529491	0.497497	0.00529491	0.0518783	0.000231816	0.914672	0.0535504	0.0189281	0.446399	0.451019	0.0297334	0.000231816	0.0189281	0.000231816	0.5	0.0297334	0.929906	0.5	0.00462976	0.000231816
LCA3	0.0175627	0.0151002	0.484499	0.5	0.498826	0.0333904	1.82481e-05	0.52394	0.00556378	0.000343633	0.485058	0.000343633	0.00585463	1.82481e-05	0.965674	0.00611334	0.00112701	0.577341	0.478839	0.00167727	1.82481e-05	0.00112701	1.82481e-05	0.5	0.00167727	0.929862	0.5	0.000431939	1.82481e-05
LCA4	0.00268009	0.00189753	0.317218	0.5	0.391632	0.0770184	4.78854e-06	0.342064	0.000603769	5.34035e-05	0.319088	5.34035e-05	0.000660078	4.78854e-06	0.996884	0.000712382	0.000110594	0.364345	0.294316	0.000130585	4.78854e-06	0.000110594	4.78854e-06	0.5	0.000130585	0.705929	0.5	8.26057e-05	4.78854e-06
LCA5	0.00688919	0.0132077	0.506321	0.5	0.499894	0.00731037	3.64573e-06	0.742782	0.00180343	4.63884e-05	0.503773	4.63884e-05	0.00158171	3.64573e-06	0.945389	0.00135394	0.000106317	0.828657	0.621014	0.000131057	3.64573e-06	0.000106317	3.64573e-06	0.5	0.000131057	0.990303	0.5	7.36446e-05	3.64573e-06
LCA6	0.00654481	0.0173661	0.507604	0.5	0.499983	0.00355847	1.01633e-06	0.753467	0.00217596	1.64663e-05	0.504038	1.64663e-05	0.000625525	1.01633e-06	0.924066	0.000584424	3.84236e-05	0.859343	0.62713	4.54883e-05	1.01633e-06	3.84236e-05	1.01633e-06	0.5	4.54883e-05	0.992287	0.5	2.90943e-05	1.01633e-06
LCA7	0.0299135	0.00745182	0.498067	0.5	0.498504	0.00243395	6.71015e-06	0.755923	0.000868235	7.02002e-05	0.488318	7.02002e-05	0.000764095	6.71015e-06	0.892685	0.000819746	0.000131551	0.95222	0.612	0.000144612	6.71015e-06	0.000131551	6.71015e-06	0.5	0.000144612	0.963989	0.5	0.000143639	6.71015e-06
LCA8	0.109402	0.00971203	0.562172	0.5	0.500415	0.000587819	2.06403e-07	0.954321	0.000122635	5.16649e-06	0.526281	5.16649e-06	0.00013492	2.06403e-07	0.983935	0.00015122	1.2318e-05	0.986359	0.792942	1.40283e-05	2.06403e-07	1.2318e-05	2.06403e-07	0.5	1.40283e-05	0.998857	0.5	0.000378445	2.06403e-07
LCA9	0.109404	0.00971211	0.562173	0.5	0.500415	0.000587786	2.06295e-07	0.954322	0.000122624	5.16533e-06	0.526282	5.16533e-06	0.000134908	2.06295e-07	0.983935	0.000151207	1.23158e-05	0.986359	0.792944	1.4026e-05	2.06295e-07	1.23158e-05	2.06295e-07	0.5	1.4026e-05	0.998857	0.5	0.000378458	2.06295e-07
LCA10	0.36866	0.0329494	0.586408	0.5	0.504225	0.000772311	1.7142e-06	0.974282	0.000213686	1.92246e-05	0.528402	1.92246e-05	0.00023666	1.7142e-06	0.98544	0.000259544	3.71417e-05	0.989375	0.822007	4.10047e-05	1.7142e-06	3.71417e-05	1.7142e-06	0.5	4.10047e-05	0.999522	0.5	0.00842974	1.7142e-06
LCA11	0.45674	0.0102557	0.599903	0.5	0.478326	0.00242759	8.50592e-06	0.980051	0.000812366	8.87957e-05	0.41114	8.87957e-05	0.000892585	8.50592e-06	0.947929	0.000967813	0.000165591	0.984066	0.783536	0.000181685	8.50592e-06	0.000165591	8.50592e-06	0.5	0.000181685	0.999087	0.5	0.00110259	8.50592e-06
LCA12	0.0124881	0.120388	0.519029	0.5	0.500842	0.00805338	2.41422e-05	0.742377	0.0279247	0.000251245	0.514779	0.000251245	0.00265694	2.41422e-05	0.823897	0.00282976	0.000468884	0.822416	0.631173	0.000515242	2.41422e-05	0.000468884	2.41422e-05	0.5	0.000515242	0.99393	0.5	0.000392383	2.41422e-05
LCA13	0.00133944	0.000999735	0.769527	0.5	0.317253	0.0591806	3.23859e-06	0.99793	0.000311677	3.35582e-05	0.766707	3.35582e-05	0.0421873	3.23859e-06	0.999611	0.0250401	6.2446e-05	0.884301	0.992771	6.85448e-05	3.23859e-06	6.2446e-05	3.23859e-06	0.5	6.85448e-05	0.99991	0.5	5.23103e-05	3.23859e-06
LCA14	0.00160984	0.00121538	0.913626	0.5	0.303105	0.0963174	1.30212e-05	0.999907	0.000457539	7.59264e-05	0.910418	7.59264e-05	0.0799203	1.30212e-05	0.999992	0.0467755	0.000123853	0.995384	0.999106	0.000133363	1.30212e-05	0.000123853	1.30212e-05	0.5	0.000133363	0.999999	0.5	0.000107652	1.30212e-05
LCA15	0.00161132	0.00121668	0.913627	0.5	0.303115	0.096427	1.32235e-05	0.999907	0.000458454	7.63671e-05	0.910418	7.63671e-05	0.0800749	1.32235e-05	0.999992	0.0467765	0.000124395	0.995384	0.999106	0.000133921	1.32235e-05	0.000124395	1.32235e-05	0.5	0.000133921	0.999999	0.5	0.000108163	1.32235e-05
LCA16	2.85202e-05	1.90464e-05	0.991598	0.500266	0.0498224	0.00106624	4.33924e-08	0.999968	5.48686e-06	5.00773e-07	0.991096	5.00773e-07	0.000637817	4.33924e-08	0.999993	0.0715694	9.71519e-07	0.999876	0.999809	1.07303e-06	4.33924e-08	9.71519e-07	4.33924e-08	0.500244	1.07303e-06	0.999998	0.500212	8.04273e-07	4.33924e-08
LCA17	0.318224	0.275484	0.499993	0.5	0.5	0.279232	0.00321045	0.456466	0.523124	0.0959072	0.500005	0.0959072	0.520638	0.00321045	0.698964	0.518637	0.357607	0.526415	0.503607	0.583019	0.00321045	0.357607	0.00321045	0.5	0.583019	0.770858	0.5	0.0433073	0.00321045

## Sheet: Family
Supplemental Table 5: Maximum Likelihood estimates of the ancestral state reconstruction at host plants order, family and genus (Solanum and Capsicum genera only) levels. The last common ancestor of the Bemisia tabaci species complex is highlighted in green.
Las Common Ancestor	Acanthaceae	Amaranthaceae	Apiaceae	Apocynaceae	Araceae	Asteraceae	Berberidaceae	Bignoniaceae	Brassicaceae	Calycanthaceae	Cannabaceae	Capparaceae	Caprifoliaceae	Caricaceae	Cistaceae	Cleomaceae	Commelinaceae	Convolvulaceae	Cucurbitaceae	Ebenaceae	Euphorbiaceae	Fabaceae	Fagaceae	Geraniaceae	Hydrangeaceae	Hypericaceae	Juglandaceae	Lamiaceae	Lauraceae	Liliaceae	Lythraceae	Malvaceae	Moraceae	Musaceae	Myricaceae	Nyctaginaceae	Oleaceae	Orobanchaceae	Oxalidaceae	Passifloraceae	Pedaliaceae	Piperaceae	Plantaginsceae	Polygonaceae	Portulacaceae	Rosaceae	Rubiaceae	Rutaceae	Salicaceae
LCA1	0.0388904	0.499996	0.229579	0.307819	0.267774	0.5	0.00422483	0.314176	0.5	0.00422483	0.5	0.0388904	0.306906	0.0408408	0.00422483	0.0042233	0.235916	0.5	0.461937	0.0611519	0.5	0.5	0.0611519	0.00422483	0.00422483	0.00422483	0.00422483	0.527189	0.308748	0.199218	0.313595	0.493878	0.5	0.0388904	0.00422483	0.00422483	0.0611519	0.00437035	0.00422483	0.00429192	0.0042233	0.199218	0.00429192	0.0410197	0.00422483	0.308748	0.313595	0.313595	0.199218
LCA2	0.00462976	0.499002	0.0653816	0.0518783	0.0841778	0.5	0.000231816	0.06252	0.5	0.000231816	0.5	0.00462976	0.0500204	0.00597056	0.000231816	0.000231702	0.076331	0.5	0.412804	0.00529491	0.5	0.5	0.00529491	0.000231816	0.000231816	0.000231816	0.000231816	0.649021	0.0535504	0.0189281	0.0297334	0.451019	0.5	0.00462976	0.000231816	0.000231816	0.00529491	0.000296183	0.000231816	0.000236815	0.000231702	0.0189281	0.000236815	0.00595039	0.000231816	0.0535504	0.0297334	0.0297334	0.0189281
LCA3	0.000431939	0.489971	0.0151002	0.00585463	0.0175627	0.5	1.82481e-05	0.0208485	0.5	1.82481e-05	0.5	0.000431939	0.00556378	0.00298641	1.82481e-05	1.82388e-05	0.0333904	0.5	0.52394	0.000343633	0.5	0.5	0.000343633	1.82481e-05	1.82481e-05	1.82481e-05	1.82481e-05	0.730862	0.00611334	0.00112701	0.00167727	0.478839	0.5	0.000431939	1.82481e-05	1.82481e-05	0.000343633	0.000280412	1.82481e-05	1.86472e-05	1.82388e-05	0.00112701	1.86472e-05	0.00286362	1.82481e-05	0.00611334	0.00167727	0.00167727	0.00112701
LCA4	8.26057e-05	0.33373	0.00189753	0.000660078	0.00268009	0.5	4.78854e-06	0.056006	0.5	4.78854e-06	0.5	8.26057e-05	0.000603769	0.025306	4.78854e-06	4.78633e-06	0.0770184	0.5	0.342064	5.34035e-05	0.5	0.5	5.34035e-05	4.78854e-06	4.78854e-06	4.78854e-06	4.78854e-06	0.958623	0.000712382	0.000110594	0.000130585	0.294316	0.5	8.26057e-05	4.78854e-06	4.78854e-06	5.34035e-05	0.00941339	4.78854e-06	4.88562e-06	4.78633e-06	0.000110594	4.88562e-06	0.0252557	4.78854e-06	0.000712382	0.000130585	0.000130585	0.000110594
LCA5	7.36446e-05	0.496303	0.0132077	0.00158171	0.00688919	0.5	3.64573e-06	0.001662	0.5	3.64573e-06	0.5	7.36446e-05	0.00180343	0.000403024	3.64573e-06	3.64074e-06	0.00731037	0.5	0.742782	4.63884e-05	0.5	0.5	4.63884e-05	3.64573e-06	3.64573e-06	3.64573e-06	3.64573e-06	0.636742	0.00135394	0.000106317	0.000131057	0.621014	0.5	7.36446e-05	3.64573e-06	3.64573e-06	4.63884e-05	6.23401e-06	3.64573e-06	3.71681e-06	3.64074e-06	0.000106317	3.71681e-06	0.000140651	3.64573e-06	0.00135394	0.000131057	0.000131057	0.000106317
LCA6	2.90943e-05	0.497874	0.0173661	0.000625525	0.00654481	0.5	1.01633e-06	0.00065705	0.5	1.01633e-06	0.5	2.90943e-05	0.00217596	0.000541129	1.01633e-06	1.01565e-06	0.00355847	0.5	0.753467	1.64663e-05	0.5	0.5	1.64663e-05	1.01633e-06	1.01633e-06	1.01633e-06	1.01633e-06	0.588861	0.000584424	3.84236e-05	4.54883e-05	0.62713	0.5	2.90943e-05	1.01633e-06	1.01633e-06	1.64663e-05	1.1766e-06	1.01633e-06	1.03915e-06	1.01565e-06	3.84236e-05	1.03915e-06	3.97164e-05	1.01633e-06	0.000584424	4.54883e-05	4.54883e-05	3.84236e-05
LCA7	0.000143639	0.485986	0.00745182	0.000764095	0.0299135	0.5	6.71015e-06	0.000782685	0.5	6.71015e-06	0.5	0.000143639	0.000868235	0.000147051	6.71015e-06	6.70707e-06	0.00243395	0.5	0.755923	7.02002e-05	0.5	0.5	7.02002e-05	6.71015e-06	6.71015e-06	6.71015e-06	6.71015e-06	0.494962	0.000819746	0.000131551	0.000144612	0.612	0.5	0.000143639	6.71015e-06	6.71015e-06	7.02002e-05	6.93659e-06	6.71015e-06	6.84494e-06	6.70707e-06	0.000131551	6.84494e-06	0.000115801	6.71015e-06	0.000819746	0.000144612	0.000144612	0.000131551
LCA8	0.000378445	0.493901	0.00971203	0.00013492	0.109402	0.5	2.06403e-07	0.000139067	0.5	2.06403e-07	0.5	0.000378445	0.000122635	1.04311e-05	2.06403e-07	2.06275e-07	0.000587819	0.5	0.954321	5.16649e-06	0.5	0.5	5.16649e-06	2.06403e-07	2.06403e-07	2.06403e-07	2.06403e-07	0.58085	0.00015122	1.2318e-05	1.40283e-05	0.792942	0.5	0.000378445	2.06403e-07	2.06403e-07	5.16649e-06	2.15809e-07	2.06403e-07	2.12067e-07	2.06275e-07	1.2318e-05	2.12067e-07	1.0268e-05	2.06403e-07	0.00015122	1.40283e-05	1.40283e-05	1.2318e-05
LCA9	0.000378458	0.493901	0.00971211	0.000134908	0.109404	0.5	2.06295e-07	0.000139055	0.5	2.06295e-07	0.5	0.000378458	0.000122624	1.04291e-05	2.06295e-07	2.06166e-07	0.000587786	0.5	0.954322	5.16533e-06	0.5	0.5	5.16533e-06	2.06295e-07	2.06295e-07	2.06295e-07	2.06295e-07	0.58085	0.000151207	1.23158e-05	1.4026e-05	0.792944	0.5	0.000378458	2.06295e-07	2.06295e-07	5.16533e-06	2.15697e-07	2.06295e-07	2.11957e-07	2.06166e-07	1.23158e-05	2.11957e-07	1.02661e-05	2.06295e-07	0.000151207	1.4026e-05	1.4026e-05	1.23158e-05
LCA10	0.00842974	0.507875	0.0329494	0.00023666	0.36866	0.5	1.7142e-06	0.00024236	0.5	1.7142e-06	0.5	0.00842974	0.000213686	3.21294e-05	1.7142e-06	1.71341e-06	0.000772311	0.5	0.974282	1.92246e-05	0.5	0.5	1.92246e-05	1.7142e-06	1.7142e-06	1.7142e-06	1.7142e-06	0.680126	0.000259544	3.71417e-05	4.10047e-05	0.822007	0.5	0.00842974	1.7142e-06	1.7142e-06	1.92246e-05	1.77232e-06	1.7142e-06	1.74929e-06	1.71341e-06	3.71417e-05	1.74929e-06	3.23326e-05	1.7142e-06	0.000259544	4.10047e-05	4.10047e-05	3.71417e-05
LCA11	0.00110259	0.428982	0.0102557	0.000892585	0.45674	0.5	8.50592e-06	0.000911323	0.5	8.50592e-06	0.5	0.00110259	0.000812366	0.000144328	8.50592e-06	8.50202e-06	0.00242759	0.5	0.980051	8.87957e-05	0.5	0.5	8.87957e-05	8.50592e-06	8.50592e-06	8.50592e-06	8.50592e-06	0.707347	0.000967813	0.000165591	0.000181685	0.783536	0.5	0.00110259	8.50592e-06	8.50592e-06	8.87957e-05	8.7891e-06	8.50592e-06	8.67691e-06	8.50202e-06	0.000165591	8.67691e-06	0.000145344	8.50592e-06	0.000967813	0.000181685	0.000181685	0.000165591
LCA12	0.000392383	0.507404	0.120388	0.00265694	0.0124881	0.5	2.41422e-05	0.00272082	0.5	2.41422e-05	0.5	0.000392383	0.0279247	0.0151693	2.41422e-05	2.41311e-05	0.00805338	0.5	0.742377	0.000251245	0.5	0.5	0.000251245	2.41422e-05	2.41422e-05	2.41422e-05	2.41422e-05	0.511773	0.00282976	0.000468884	0.000515242	0.631173	0.5	0.000392383	2.41422e-05	2.41422e-05	0.000251245	2.49671e-05	2.41422e-05	2.46269e-05	2.41311e-05	0.000468884	2.46269e-05	0.000414159	2.41422e-05	0.00282976	0.000515242	0.000515242	0.000468884
LCA13	5.23103e-05	0.166454	0.000999735	0.0421873	0.00133944	0.5	3.23859e-06	0.000346637	0.5	3.23859e-06	0.5	5.23103e-05	0.000311677	1.27655e-05	3.23859e-06	1.6053e-06	0.0591806	0.5	0.99793	3.35582e-05	0.5	0.5	3.35582e-05	3.23859e-06	3.23859e-06	3.23859e-06	3.23859e-06	0.995205	0.0250401	6.2446e-05	6.85448e-05	0.992771	0.5	5.23103e-05	3.23859e-06	3.23859e-06	3.35582e-05	7.65508e-07	3.23859e-06	8.60239e-07	1.6053e-06	6.2446e-05	8.60239e-07	5.50673e-05	3.23859e-06	0.0250401	6.85448e-05	6.85448e-05	6.2446e-05
LCA14	0.000107652	0.151454	0.00121538	0.0799203	0.00160984	0.5	1.30212e-05	0.000501692	0.5	1.30212e-05	0.5	0.000107652	0.000457539	6.57723e-08	1.30212e-05	4.51279e-06	0.0963174	0.5	0.999907	7.59264e-05	0.5	0.5	7.59264e-05	1.30212e-05	1.30212e-05	1.30212e-05	1.30212e-05	0.999583	0.0467755	0.000123853	0.000133363	0.999106	0.5	0.000107652	1.30212e-05	1.30212e-05	7.59264e-05	1.22153e-09	1.30212e-05	5.479e-07	4.51279e-06	0.000123853	5.479e-07	0.000111886	1.30212e-05	0.0467755	0.000133363	0.000133363	0.000123853
LCA15	0.000108163	0.151461	0.00121668	0.0800749	0.00161132	0.5	1.32235e-05	0.000502642	0.5	1.32235e-05	0.5	0.000108163	0.000458454	6.60555e-08	1.32235e-05	4.58293e-06	0.096427	0.5	0.999907	7.63671e-05	0.5	0.5	7.63671e-05	1.32235e-05	1.32235e-05	1.32235e-05	1.32235e-05	0.999583	0.0467765	0.000124395	0.000133921	0.999106	0.5	0.000108163	1.32235e-05	1.32235e-05	7.63671e-05	1.2393e-09	1.32235e-05	5.47493e-07	4.58293e-06	0.000124395	5.47493e-07	0.000112405	1.32235e-05	0.0467765	0.000133921	0.000133921	0.000124395
LCA16	8.04273e-07	0.0163294	1.90464e-05	0.000637817	2.85202e-05	0.500246	4.33924e-08	6.212e-06	0.500209	4.33924e-08	0.500189	8.04273e-07	5.48686e-06	3.53476e-07	4.33924e-08	2.88027e-08	0.00106624	0.500173	0.999968	5.00773e-07	0.500176	0.500193	5.00773e-07	4.33924e-08	4.33924e-08	4.33924e-08	4.33924e-08	0.999899	0.0715694	9.71519e-07	1.07303e-06	0.999809	0.500253	8.04273e-07	4.33924e-08	4.33924e-08	5.00773e-07	2.17829e-08	4.33924e-08	0.00568252	2.88027e-08	9.71519e-07	0.00568252	8.4603e-07	4.33924e-08	0.0715694	1.07303e-06	1.07303e-06	9.71519e-07
LCA17	0.0433073	0.499999	0.275484	0.520638	0.318224	0.5	0.00321045	0.523552	0.5	0.00321045	0.5	0.0433073	0.523124	0.0452036	0.00321045	0.00320901	0.279232	0.5	0.456466	0.0959072	0.5	0.5	0.0959072	0.00321045	0.00321045	0.00321045	0.00321045	0.495151	0.518637	0.357607	0.583019	0.503607	0.5	0.0433073	0.00321045	0.00321045	0.0959072	0.00332833	0.00321045	0.00327357	0.00320901	0.357607	0.00327357	0.0454502	0.00321045	0.518637	0.583019	0.583019	0.357607
[truncated: 6 more columns]

## Sheet: Solanum-Capsicum
Supplemental Table 5: Maximum Likelihood estimates of the ancestral state reconstruction at host plants order, family and genus (Solanum and Capsicum genera only) levels. The last common ancestor of the Bemisia tabaci species complex is highlighted in green.
Las Common Ancestor	Solanum	Capsicum
LCA1	0.872227	0.5
LCA2	0.97936	0.49995
LCA3	0.997443	0.497963
LCA4	0.999661	0.378003
LCA5	0.998298	0.499798
LCA6	0.998298	0.499532
LCA7	0.973831	0.497368
LCA8	0.999431	0.50038
LCA9	0.999431	0.50038
LCA10	0.999768	0.505929
LCA11	0.999476	0.473052
LCA12	0.997875	0.498358
LCA13	0.970435	0.64594
LCA14	0.999866	0.75952
LCA15	0.999866	0.759517
LCA16	0.999998	0.962877
LCA17	0.822207	0.5
